# Supplementary material for: Evaluation of the Biological Potential of Himanthalia elongata (L.) S.F.Gray and Eisenia bicyclis (Kjellman) Setchell Subcritical Water Extracts
Source: Foods. 2022 Mar 3;11(5):746. doi: 10.3390/foods11050746 (PMC8909621; doi:10.3390/foods11050746)
Supplement: Supplementary file 1 [file foods-11-00746-s001.zip]

Archive with 1 entries (1 files):
- foods-1573187-supplementary.pdf
